# Supplementary material for: miR‐185‐5p Derived From hUC‐MSC Exosomes via Suspension Culture Under Hypoxic Conditions Promotes Scarless Wound Healing in Mice by Precisely Regulating Collagen I/III Regeneration
Source: Adv Sci (Weinh). 2026 Feb 19;13(17):e16120. doi: 10.1002/advs.202516120 (PMC13042918; doi:10.1002/advs.202516120)
Supplement: Supplementary file 2 — Supporting File 2: advs74187‐sup‐0002‐TableS1.xlsx. [file ADVS-13-e16120-s001.xlsx]

## Sheet: Sheet1
	Antibodies	Cat No.	Source	Dilution	Species
	Antibodies used for flow cytometry:
	PE anti-humanCD19	392505	Biolegend	1/100	Mouse
	FITC anti-humanCD73	344016	Biolegend	1/100	Mouse
	APC anti-humanCD90(Thy1)	328114	Biolegend	1/100	Mouse
	PerCP/Cyanine5.5 anti-humanCD11a	301129	Biolegend	1/100	Mouse
	PE anti-humanCD35	343506	Biolegend	1/100	Mouse
	PE anti-humanCD105	800504	Biolegend	1/100	Mouse
	FITC anti-humanCD45	368508	Biolegend	1/100	Mouse
	PE anti-humanCD11b	393112	Biolegend	1/100	Mouse
	Antibodies used for western blot:
	TSG101	ab125011	Abcam	1/1000	Human
	ALIX	ab275377	Abcam	1/1000	Human
	CD63	ab134045	Abcam	1/1000	Human
	CD9	ab263019	Abcam	1/1000	Human
	CHMP6	ab235050	Abcam	1/1000	Human
	TGF-β1	BF8012	Affinity	1/1000	Mouse
	α-SMA	ET1607-53	huabio	1/1000	Rabbit
	RhoA	AF6352	Affinity	1/1000	Rabbit
	YAP	13584-1-Ap	Proteintech	1/2000	Rabbit
	SMAD7	AF5147	Affinity	1/1000	Rabbit
	COL-I	HA722517	Huabio	1/1000	Rabbit
	COL-III	HA720050	Huabio	1/1000	Rabbit
	HIF-1α	BF8002	Affinity	1/1000	Mouse
	β-actin	66009-1-Ig	Proteintech	1/1000	Mouse
