# Supplementary material for: miR‐185‐5p Derived From hUC‐MSC Exosomes via Suspension Culture Under Hypoxic Conditions Promotes Scarless Wound Healing in Mice by Precisely Regulating Collagen I/III Regeneration
Source: Adv Sci (Weinh). 2026 Feb 19;13(17):e16120. doi: 10.1002/advs.202516120 (PMC13042918; doi:10.1002/advs.202516120)
Supplement: Supplementary file 3 — Supporting File 3: advs74187‐sup‐0003‐TableS2.xlsx. [file ADVS-13-e16120-s002.xlsx]

## Sheet: Table S1
Genes	Species	Forward primer (5'-3')	Reverse primer (5'-3')
CHMP6	human	TTGAGTTCACCCAGATCGAAATG	TGGCAGCTCTATTTGTTCCTG
PGC-1α	mouse	ATACCGCAAAGAGCACGAGAAG	CTCAAGAGCAGCGAAAGCGTCACAG
TFAM	mouse	CCAAAAAGACCTCGTTCAGC	ATGTCTCCGGATCGTTTCAC
NRF1	mouse	CCCTACTCACCCAGTCAGTATG	CATCGTGCGAGGAATGAGGA
SOD2	mouse	ACAACTCAGGTCGCTCTTCAG	GATAGCCTCCAGCAACTCTCC
ATP5a	mouse	GCCCTCGGTAATGCTATTGA	GCAATCGATGTTTTCCCAGT
TGF-β1	mouse	TGACGTCACTGGAGTTGTACGG	GGTTCATGTCATGGATGGTGC
α-SMA	mouse	ATGCTCCCAGGGCTGTTTTCCCAT	GTGGTGCCAGATCTTTTCCATGTCG
RhoA	mouse	CCATGTACCCAAAAGCGCC	CAAATGTGCCCATCGTCCTG
YAP	mouse	GATGTCTCAGGAATTGAGAAC	CTGTATCCATTTCATCCACAC
SMAD7	mouse	GGAAGATCAACCCCGAGCTG	CAGCCTGCAGTTGGTTTGAGA
COL1A1	mouse	GCTCCTCTTAGGGGCCACT	CCACGTCTCACCATTGGGG
COL3A1	mouse	ACAGCAAATTCACTTACACAGTTC	CTCATTGCCTTGCGTGTTT
Hif-1α	mouse	CATCAGTTGCCATCCA	GGCATCCAGAAGTTCTCACAC
β-actin	mouse	CATTGCTGACAGGATGCAGAAGG	TGCTGGAAGGTGGACAGTGAGG	β-actin	mouse	CATTGCTGACAGGATGCAGAAGG	TGCTGGAAGGTGGACAGTGAGG	β-actin	mouse	CATTGCTGACAGGATGCAGAAGG	TGCTGGAAGGTGGACAGTGAGG	β-actin	mouse	CATTGCTGACAGGATGCAGAAGG	TGCTGGAAGGTGGACAGTGAGG	β-actin	mouse	CATTGCTGACAGGATGCAGAAGG	TGCTGGAAGGTGGACAGTGAGG	β-actin	mouse	CATTGCTGACAGGATGCAGAAGG	TGCTGGAAGGTGGACAGTGAGG	β-actin	mouse	CATTGCTGACAGGATGCAGAAGG	TGCTGGAAGGTGGACAGTGAGG	β-actin	mouse	CATTGCTGACAGGATGCAGAAGG	TGCTGGAAGGTGGACAGTGAGG	β-actin	mouse	CATTGCTGACAGGATGCAGAAGG	TGCTGGAAGGTGGACAGTGAGG	β-actin	mouse	CATTGCTGACAGGATGCAGAAGG	TGCTGGAAGGTGGACAGTGAGG	β-actin	mouse	CATTGCTGACAGGATGCAGAAGG	TGCTGGAAGGTGGACAGTGAGG	β-actin	mouse	CATTGCTGACAGGATGCAGAAGG	TGCTGGAAGGTGGACAGTGAGG	β-actin	mouse
RhoA	human	ACGGGAAGCAGGTAGAGTTG	CTAGGATGATGGGCACATTTGG
YAP	human	CCTGCGTAGCCAGTTACCAA	CCATCTCATCCACACTGTTC
TGF-β1	human	GGCCTTTCCTGCTTCTCAT	CGTGGAGCTGAAGCAATAGT
α-SMA	human	TCAATGTCCCAGCCATGTAT	CAGCACGATGCCAGTTGT
RhoA-wt	human	5’ GGTGGGGGGGTCTCTTCTCTCCA 3’
RhoA-mut	human	5’ GGTAAGGGACGGACAAGAGAGGA 3’
β-actin	human	TCCCTGGAGAAGAGCTACG	GTAGTTTCGTGGATGCCACA
miR-185-5p	human	UGGAGAGAAAGGCAGUUCCUGA	AGTGCAGGGTCCGAGGTATT
miR-423-5p	human	UGAGGGGCAGAGAGCGAGACUUU	AGTGCAGGGTCCGAGGTATT
miR-320a-5p	human	GCCUUCUCUUCCCGGUUCUUCC	AGTGCAGGGTCCGAGGTATT
let-7b-5p	human	UGAGGUAGUAGGUUGUGUGGUU	AGTGCAGGGTCCGAGGTATT
U6	human	CTCGCTTCGGCAGCACAT	TTTGCGTGTCATCCTTGCG
[truncated: 5,000 more columns]
